# Supplementary material for: Reference Ranges of Glycemic Variability in Infants after Surgery—A Prospective Cohort Study
Source: Nutrients. 2022 Feb 10;14(4):740. doi: 10.3390/nu14040740 (PMC8878403; doi:10.3390/nu14040740)
Supplement: Supplementary file 1 [file nutrients-14-00740-s001.zip]

Archive with 1 entries (1 files):
- nutrients-1551378-supplementary.pdf
